# Supplementary material for: The Effect of Parkinson's Disease on Patients Undergoing Lumbar Spine Surgery
Source: Parkinsons Dis. 2018 Jun 27;2018:8428403. doi: 10.1155/2018/8428403 (PMC6051025; doi:10.1155/2018/8428403)
Supplement: Supplementary Materials — Perioperative complications were also chosen based on ICD-9-CM diagnosis codes which are shown in Appendix A. Appendix B demonstrates the multivariate analysis on all patients undergoing degenerative lumbar spine surgery, including PD. Appendix C demonstrates the logistic regression with combined diagnoses of PD with other risk factors. [file 8428403.f1.zip]

Archive with 3 entries (3 files):
- Appendix C (1)_PD_2346744.docx
- appendix a (1)_PD_2346742.docx
- Appendix B (1)_PD_2346743.docx
